# Supplementary material for: SciReader enables reading of medical content with instantaneous definitions
Source: BMC Med Inform Decis Mak. 2011 Jan 25;11:4. doi: 10.1186/1472-6947-11-4 (PMC3038137; doi:10.1186/1472-6947-11-4)
Supplement: Additional File 1 — excel, SciReader Survey Data, This excel file contains the 5-point Likert scale data for the students surveyed. [file 1472-6947-11-4-S1.XLS]

## Sheet: AddtionalFile1.csv
Student number	Reading time (score)	Reading Time (response)		Understanding (score)	Understanding (response)
1	3	Neutral		2	Agree
2	1	Strongly Agree		1	Strongly Agree
3	1	Strongly Agree		2	Agree
4	2	Agree		2	Agree
5	4	Disagree		4	Disagree
6	2	Agree		3	Neutral
7	2	Agree		2	Agree
8	3	Neutral		1	Strongly Agree
9	1	Strongly Agree		1	Strongly Agree
10	2	Agree		1	Strongly Agree
11	3	Neutral		2	Agree
12	1	Strongly Agree		2	Agree
13	4	Disagree		2	Agree
14	2	Agree		2	Agree
15	5	Strongly Disagree		5	Strongly Disagree
16	2	Agree		1	Strongly Agree
17	2	Agree		1	Strongly Agree
18	2	Agree		2	Agree
19	3	Neutral		2	Agree
20	3	Neutral		2	Agree
21	3	Neutral		3	Neutral
22	3	Neutral		2	Agree
23	2	Agree		2	Agree
24	3	Neutral		3	Neutral
25	2	Agree		2	Agree
26	2	Agree		2	Agree
27	2	Agree		2	Agree
28	3	Neutral		3	Neutral
29	3	Neutral		2	Agree
30	3	Neutral		1	Strongly Agree
31	2	Agree		2	Agree
32	3	Neutral		2	Agree
33	1	Strongly Agree		2	Agree
34	4	Disagree		1	Strongly Agree
35	4	Disagree		2	Agree
36	2	Agree		1	Strongly Agree
38	2	Agree		2	Agree
39	3	Neutral		1	Strongly Agree
40	3	Neutral		2	Agree
41	2	Agree		1	Strongly Agree
42	2	Agree		3	Neutral
43	3	Neutral		2	Agree
44	3	Neutral		2	Agree
45	2	Agree		1	Strongly Agree
46	3	Neutral		3	Neutral
47	1	Strongly Agree		1	Strongly Agree
48	1	Strongly Agree		1	Strongly Agree
49	3	Neutral		2	Agree
50	4	Disagree		2	Agree
51	2	Agree		2	Agree
52	4	Disagree		2	Agree
53	4	Disagree		2	Agree
54	3	Neutral		3	Neutral
55	3	Neutral		2	Agree
56	2	Agree		1	Strongly Agree
57	4	Disagree		2	Agree
58	1	Strongly Agree		1	Strongly Agree
59	3	Neutral		1	Strongly Agree
60	1	Strongly Agree		3	Neutral
61	3	Neutral		3	Neutral
62	2	Agree		2	Agree
63	1	Strongly Agree		2	Agree
64	1	Strongly Agree		2	Agree
65	2	Agree		2	Agree
66	1	Strongly Agree		1	Strongly Agree
67	4	Disagree		3	Neutral
68	2	Agree		2	Agree
69	3	Neutral		2	Agree
70	3	Neutral		3	Neutral
71	1	Strongly Agree		1	Strongly Agree
72	4	Disagree		2	Agree
73	2	Agree		2	Agree
74	2	Agree		3	Neutral
75	3	Neutral		2	Agree
76	2	Agree		2	Agree
77	3	Neutral		2	Agree
78	2	Agree		2	Agree
80	3	Neutral		3	Neutral
81	2	Agree		3	Neutral
82	4	Disagree		3	Neutral
83	2	Agree		3	Neutral
84	3	Neutral		2	Agree
85	3	Neutral		3	Neutral
86	1	Strongly Agree		1	Strongly Agree
87	3	Neutral		2	Agree
88	3	Neutral		2	Agree
89	3	Neutral		2	Agree
90	2	Agree		2	Agree
91	2	Agree		2	Agree
92	3	Neutral		3	Neutral
93	1	Strongly Agree		1	Strongly Agree
94	4	Disagree		2	Agree
95	2	Agree		3	Neutral
96	3	Neutral		3	Neutral
97	1	Strongly Agree		1	Strongly Agree
98	3	Neutral		2	Agree
99	3	Neutral		3	Neutral
100	1	Strongly Agree		1	Strongly Agree
101	1	Strongly Agree		2	Agree
102	3	Neutral		1	Strongly Agree
103	2	Agree		2	Agree
104	3	Neutral		3	Neutral
105	2	Agree		2	Agree
106	3	Neutral		3	Neutral
107	1	Strongly Agree		1	Strongly Agree
Average score	2.44762			2.02857
Standard deviation	0.950516			0.76532
